# Supplementary material for: Receptor tyrosine kinases CAD96CA and FGFR1 function as the cell membrane receptors of insect juvenile hormone
Source: eLife. 2025 Mar 14;13:RP97189. doi: 10.7554/eLife.97189 (PMC11908783; doi:10.7554/eLife.97189)
Supplement: Figure 2—source data 3. [file elife-97189-fig2-data3.zip]

Archive with 13 entries (12 files):
- Figure 2-Source Data 3/
- Figure 2-Source Data 3/MET1-His ACTB-1.tif
- Figure 2-Source Data 3/MET1-His ACTB-2.tif
- Figure 2-Source Data 3/Normal MET1-His-1.tif
- Figure 2-Source Data 3/Normal MET1-His-2.tif
- Figure 2-Source Data 3/Normal TAI-His-1.tif
- Figure 2-Source Data 3/Normal TAI-His-2.tif
- Figure 2-Source Data 3/Phos-tag MET1-His-1.tif
- Figure 2-Source Data 3/Phos-tag MET1-His-2.tif
- Figure 2-Source Data 3/Phos-tag TAI-His-1.tif
- Figure 2-Source Data 3/Phos-tag TAI-His-2.tif
- Figure 2-Source Data 3/TAI-His ACTB-1.tif
- Figure 2-Source Data 3/TAI-His ACTB-2.tif
