# Supplementary material for: Receptor tyrosine kinases CAD96CA and FGFR1 function as the cell membrane receptors of insect juvenile hormone
Source: eLife. 2025 Mar 14;13:RP97189. doi: 10.7554/eLife.97189 (PMC11908783; doi:10.7554/eLife.97189)
Supplement: Figure 3—figure supplement 1—source data 3. [file elife-97189-fig3-figsupp1-data3.zip]

Archive with 11 entries (10 files):
- Figure 3–figure supplement 1-Source Data 3/
- Figure 3–figure supplement 1-Source Data 3/CAD96CA-M1-CopGFP-His.tif
- Figure 3–figure supplement 1-Source Data 3/CAD96CA-M2-CopGFP-His.tif
- Figure 3–figure supplement 1-Source Data 3/CAD96CA-M3-CopGFP-His.tif
- Figure 3–figure supplement 1-Source Data 3/CAD96CA-M4-CopGFP-His.tif
- Figure 3–figure supplement 1-Source Data 3/CopGFP-His.tif
- Figure 3–figure supplement 1-Source Data 3/FGFR1-M1-CopGFP-His.tif
- Figure 3–figure supplement 1-Source Data 3/FGFR1-M2-CopGFP-His.tif
- Figure 3–figure supplement 1-Source Data 3/FGFR1-M3-CopGFP-His.tif
- Figure 3–figure supplement 1-Source Data 3/FGFR1-M4-CopGFP-His.tif
- Figure 3–figure supplement 1-Source Data 3/MET1-CopGFP-His.tif
