# Supplementary material for: Receptor tyrosine kinases CAD96CA and FGFR1 function as the cell membrane receptors of insect juvenile hormone
Source: eLife. 2025 Mar 14;13:RP97189. doi: 10.7554/eLife.97189 (PMC11908783; doi:10.7554/eLife.97189)
Supplement: Figure 6—figure supplement 2—source data 2. [file elife-97189-fig6-figsupp2-data2.zip]

Archive with 15 entries (14 files):
- Figure 6–figure supplement 2-Source Data 2/
- Figure 6–figure supplement 2-Source Data 2/CAD96CA-GFP-.tif
- Figure 6–figure supplement 2-Source Data 2/CAD96CA-GFP.tif
- Figure 6–figure supplement 2-Source Data 2/CAD96CA-M1-GFP.tif
- Figure 6–figure supplement 2-Source Data 2/CAD96CA-M2-GFP.tif
- Figure 6–figure supplement 2-Source Data 2/CAD96CA-M3-GFP.tif
- Figure 6–figure supplement 2-Source Data 2/CAD96CA-M4-GFP.tif
- Figure 6–figure supplement 2-Source Data 2/FGFR1-GFP-.tif
- Figure 6–figure supplement 2-Source Data 2/FGFR1-GFP.tif
- Figure 6–figure supplement 2-Source Data 2/FGFR1-M1-GFP.tif
- Figure 6–figure supplement 2-Source Data 2/FGFR1-M2-GFP.tif
- Figure 6–figure supplement 2-Source Data 2/FGFR1-M3-GFP.tif
- Figure 6–figure supplement 2-Source Data 2/FGFR1-M4-GFP.tif
- Figure 6–figure supplement 2-Source Data 2/GFP.tif
- Figure 6–figure supplement 2-Source Data 2/NRK-GFP.tif
